# Supplementary material for: Cryo-EM fibril structures from systemic AA amyloidosis reveal the species complementarity of pathological amyloids
Source: Nat Commun. 2019 Mar 7;10:1104. doi: 10.1038/s41467-019-09033-z (PMC6405766; doi:10.1038/s41467-019-09033-z)
Supplement: Supplementary file 3 — Source Data [file 41467_2019_9033_MOESM3_ESM.xlsx]

## Sheet: Figure 2c
Figure 2c
	murine AA fibril model				human AA fibril model				phosphoglycerate kinase
	residue no.	psi angles (°)	psi angles (°)		residue no.	psi angles (°)	psi angles (°)		residue no.	psi angles (°)	psi angles (°)
	2	-125.15	128.503		6	-106.598	125.021		17	-87.8207	125.546
	3	-138.132	117.59		7	-125.787	111.19		18	-106.034	122.333
	4	-135.097	114.126		8	-122.2	143.465		19	-100.238	126.713
	5	-112.921	127.624		9	-149.481	128.475		20	-126.457	116.563
	6	-126.85	119.893						21	-72.6868	128.427
	7	-127.985	136.673		18	-117.577	133.591
	8	-153.598	127.968		19	-137.054	128.456		56	-150.117	165.378
					20	-130.654	103.159		57	-131.309	114.18
	10	-130.675	163.787		21	-114.111	137.179		58	-99.9338	115.965
	11	-121.539	118.554		22	-153.506	155.283		59	-104.974	132.164
	12	-122.158	171.675		23	-120.553	102.698		60	-131.843	145.772
	18	-108.644	147.195		29	-107.596	134.53		93	-91.6174	120.942
	19	-130.56	113.279		30	-124.444	111.252		94	-96.9344	125.392
	20	-112.472	113.57
	21	-123.336	144.882		37	-120.963	86.6509		114	-73.5255	144.234
					38	-116.92	139.359		115	-122.816	129.072
	27	-176.518	131.615		39	-147.807	116.671		116	-129.792	139.827
	28	-153.32	159.719						117	-128.583	122.732
	29	-131.378	135.605		42	-129.043	115.12
	30	-119.044	158.62		43	-115.455	109.054		159	-136.227	142.645
									160	-111.308	139.77
	32	-72.9112	150.802		46	-106.884	137.736		161	-125.814	134.223
	33	-134.888	118.547		47	-129.3	125.399		162	-109.074	106.018
	34	-115.077	133.132
	35	-117.574	121.41		52	-116.575	126.205		183	-121.017	106.211
	36	-130.698	117.595		53	-126.317	95.5408		184	-104.486	141.677
	37	-132.673	129.924		54	-114.465	122.2		185	-64.4376	131.006
	38	-138.237	132.679
	44	57.8725	68.139
	45	-122.698	139.254
	46	-132.324	140.783
	50	-99.3138	154.901
	51	-123.406	110.581
	52	-103.7	129.614
	53	-128.898	103.426
	54	-125.3	167.185
	56	-119.717	132.885
	57	-124.844	104.814
	58	-109.46	133.441
	64	56.2487	63.2912
	65	-124.873	127.538
	66	-126.437	131.684
	67	-114.403	135.675
	68	-120.373	125.14

## Sheet: Figure 6
Figure 6
	∆Gdiss (kcal/mol)
	layers	murine AA fibril	human AA fibril
	3	-11	17.1
	6	-10.3	57.7
	12	-8.3	139.5
	24	-3	304.7
	30	0.1	387.6
	36	3.2	470.6

## Sheet: Supplementary Figure 1
Supplementary Figure 1
	murine AA fibrils
		count on negative stain TEM images	count on cryo-TEM images
	main morphology	99	210
	other morphologies	7	10
	human AA fibrils
		count on negative stain TEM images	count on cryo-TEM images
	main morphology	147	247
	other morphologies	3	3

## Sheet: Supplementary Figure 2
Supplementary Figure 2
	murine AA fibril			human AA fibril
	m/z	Intensity		m/z	Intensity
	4704.85	36		2000	0.0834407
	4705.16	33		2000.5	0.091105
	4705.47	31		2001	0.0953608
	4705.78	46		2001.5	0.0961887
	4706.1	50		2002	0.0942167
	4706.41	69		2002.5	0.0905531
	4706.72	73		2003	0.0864774
	4707.03	75		2003.5	0.0830803
	4707.35	96		2004	0.0809715
	4707.66	106		2004.5	0.0801463
	4707.97	99		2005	0.0800482
	4708.28	96		2005.5	0.0797996
	4708.59	100		2006	0.0785138
	4708.91	116		2006.5	0.0755817
	4709.22	102		2007	0.0708449
	4709.53	100		2007.5	0.064608
	4709.84	86		2008	0.0575082
	4710.16	88		2008.5	0.0503035
	4710.47	92		2009	0.0436592
	4710.78	79		2009.5	0.0380057
	4711.09	71		2010	0.033499
	4711.41	67		2010.5	0.0300771
	4711.72	64		2011	0.0275712
	4712.03	58		2011.5	0.0258191
	4712.34	53		2012	0.0247376
	4712.66	58		2012.5	0.0243306			Black rectangles represent croped areas shown in Supplementary Figure 2
	4712.97	54		2013	0.0246423
	4713.28	43		2013.5	0.0256802
	4713.59	47		2014	0.0273446
	4713.91	56		2014.5	0.0294001
	4714.22	48		2015	0.0315015
	4714.53	52		2015.5	0.0332703
	4714.84	53		2016	0.0343944
	4715.16	46		2016.5	0.0347158
	4715.47	48		2017	0.0342717
	4715.78	44		2017.5	0.0332734
	4716.1	47		2018	0.0320316
	4716.41	46		2018.5	0.0308533
	4716.72	43		2019	0.0299496
	4717.03	53		2019.5	0.0293871
	4717.35	56		2020	0.0290989
	4717.66	52		2020.5	0.028945
	4717.97	46		2021	0.0287955
	4718.28	44		2021.5	0.0286011
	4718.6	40		2022	0.0284221
	4718.91	26		2022.5	0.0284057
	4719.22	22		2023	0.0287212
	4719.54	22		2023.5	0.0294816
	4719.85	23		2024	0.0306848
	4720.16	16		2024.5	0.0322008
	4720.47	21		2025	0.0338138
	4720.79	24		2025.5	0.0353042
	4721.1	28		2026	0.0365399
	4721.41	26		2026.5	0.03754
	4721.72	33		2027	0.0384796
	4722.04	40		2027.5	0.0396284
	4722.35	42		2028	0.0412416
	4722.66	41		2028.5	0.0434411
	4722.98	45		2029	0.0461345
	4723.29	43		2029.5	0.0490103
	4723.6	56		2030	0.0516169
	4723.91	62		2030.5	0.0535067
	4724.23	72		2031	0.0543914
	4724.54	83		2031.5	0.054253
	4724.85	78		2032	0.0533729
	4725.17	96		2032.5	0.0522746
	4725.48	98		2033	0.0516061
	4725.79	100		2033.5	0.0520293
	4726.11	100		2034	0.0541795
	4726.42	96		2034.5	0.0587388
	4726.73	104		2035	0.0666073
	4727.04	115		2035.5	0.0791
	4727.36	105		2036	0.0980445
	4727.67	103		2036.5	0.125648
	4727.98	101		2037	0.164049
	4728.3	97		2037.5	0.214564
	4728.61	99		2038	0.276804
	4728.92	86		2038.5	0.347936
	4729.24	81		2039	0.422438
	4729.55	70		2039.5	0.492592
	4729.86	54		2040	0.549752
	4730.18	44		2040.5	0.586135
	4730.49	34		2041	0.596623
	4730.8	28		2041.5	0.580019
	4731.11	34		2042	0.539328
	4731.43	35		2042.5	0.480957
	4731.74	24		2043	0.413116
	4732.05	20		2043.5	0.343941
	4732.37	20		2044	0.279926
	4732.68	19		2044.5	0.225051
	4732.99	21		2045	0.180727
	4733.31	22		2045.5	0.14638
	4733.62	18		2046	0.120346
	4733.93	18		2046.5	0.100714
	4734.25	27		2047	0.0858884
	4734.56	31		2047.5	0.0747973
	4734.87	37		2048	0.066802
	4735.19	28		2048.5	0.0614674
	4735.5	25		2049	0.0583372
	4735.81	26		2049.5	0.0568185
	4736.13	23		2050	0.0562054
	4736.44	25		2050.5	0.0558098
	4736.75	27		2051	0.0551245
	4737.07	36		2051.5	0.0539421
	4737.38	45		2052	0.0523866
	4737.69	47		2052.5	0.0508624
	4738.01	50		2053	0.0499584
	4738.32	34		2053.5	0.0503641
	4738.63	33		2054	0.0528748
	4738.95	35		2054.5	0.0585209
	4739.26	47		2055	0.0687943
	4739.57	50		2055.5	0.085878
	4739.89	60		2056	0.112731
	4740.2	77		2056.5	0.152859
	4740.51	75		2057	0.209664
	4740.83	84		2057.5	0.285373
	4741.14	81		2058	0.37975
	4741.45	67		2058.5	0.488969
	4741.77	58		2059	0.605127
	4742.08	75		2059.5	0.716795
	4742.39	66		2060	0.810722
	4742.71	58		2060.5	0.874429
	4743.02	54		2061	0.898994
	4743.34	56		2061.5	0.881201
	4743.65	51		2062	0.824331
	4743.96	45		2062.5	0.737329
	4744.28	47		2063	0.6326
	4744.59	47		2063.5	0.523181
	4744.9	37		2064	0.420129
	4745.22	25		2064.5	0.330849
	4745.53	29		2065	0.258625
	4745.84	24		2065.5	0.203239
	4746.16	26		2066	0.16222
	4746.47	30		2066.5	0.132211
	4746.78	29		2067	0.110035
	4747.1	25		2067.5	0.0932635
	4747.41	20		2068	0.0803197
	4747.73	21		2068.5	0.0702677
	4748.04	28		2069	0.0624982
	4748.35	32		2069.5	0.0564755
	4748.67	37		2070	0.0516252
	4748.98	35		2070.5	0.0473602
	4749.29	47		2071	0.0431843
	4749.61	48		2071.5	0.0387955
	4749.92	44		2072	0.0341333
	4750.24	41		2072.5	0.0293511
	4750.55	44		2073	0.0247329
	4750.86	43		2073.5	0.0205811
	4751.18	34		2074	0.0171179
	4751.49	29		2074.5	0.0144313
	4751.8	26		2075	0.0124724
	4752.12	30		2075.5	0.0110933
	4752.43	38		2076	0.0101048
	4752.75	37		2076.5	0.00933287
	4753.06	43		2077	0.00865643
	4753.37	44		2077.5	0.00802003
	4753.69	44		2078	0.00742401
	4754	41		2078.5	0.00689982
	4754.32	45		2079	0.0064829
	4754.63	51		2079.5	0.006193
	4754.94	45		2080	0.00602747
	4755.26	38		2080.5	0.00596746
	4755.57	38		2081	0.00599185
	4755.89	40		2081.5	0.00609192
	4756.2	37		2082	0.00627923
	4756.51	41		2082.5	0.00658266
	4756.83	44		2083	0.00703494
	4757.14	40		2083.5	0.00765304
	4757.46	47		2084	0.00842085
	4757.77	58		2084.5	0.00928201
	4758.08	61		2085	0.0101479
	4758.4	53		2085.5	0.01092
	4758.71	52		2086	0.0115196
	4759.03	54		2086.5	0.0119144
	4759.34	49		2087	0.0121303
	4759.65	42		2087.5	0.0122438
	4759.97	38		2088	0.0123548
	4760.28	35		2088.5	0.0125516
	4760.6	32		2089	0.0128793
	4760.91	32		2089.5	0.013327
	4761.22	30		2090	0.0138385
	4761.54	27		2090.5	0.0143435
	4761.85	29		2091	0.0147975
	4762.17	21		2091.5	0.0152125
	4762.48	17		2092	0.0156664
	4762.8	23		2092.5	0.0162825
	4763.11	23		2093	0.0171858
	4763.42	22		2093.5	0.0184502
	4763.74	33		2094	0.0200579
	4764.05	24		2094.5	0.0218888
	4764.37	24		2095	0.0237484
	4764.68	27		2095.5	0.0254276
	4765	19		2096	0.0267745
	4765.31	25		2096.5	0.0277507
	4765.62	17		2097	0.0284475
	4765.94	12		2097.5	0.0290521
	4766.25	26		2098	0.0297733
	4766.57	27		2098.5	0.0307519
	4766.88	23		2099	0.0319924
	4767.2	32		2099.5	0.0333428
	4767.51	41		2100	0.0345354
	4767.82	40		2100.5	0.035274
	4768.14	46		2101	0.0353368
	4768.45	50		2101.5	0.0346564
	4768.77	50		2102	0.0333474
	4769.08	59		2102.5	0.0316717
	4769.4	53		2103	0.0299557
	4769.71	51		2103.5	0.0284915
	4770.02	59		2104	0.0274568
	4770.34	62		2104.5	0.0268826
	4770.65	55		2105	0.0266768
	4770.97	37		2105.5	0.0266892
	4771.28	41		2106	0.0267927
	4771.6	38		2106.5	0.026945
	4771.91	34		2107	0.0272085
	4772.23	33		2107.5	0.027719
	4772.54	34		2108	0.0286162
	4772.85	41		2108.5	0.029964
	4773.17	37		2109	0.0316934
	4773.48	30		2109.5	0.0335952
	4773.8	31		2110	0.0353696
	4774.11	38		2110.5	0.0367201
	4774.43	32		2111	0.0374568
	4774.74	37		2111.5	0.0375698
	4775.06	36		2112	0.0372536
	4775.37	40		2112.5	0.0368758
	4775.69	40		2113	0.0369189
	4776	35		2113.5	0.0379329
	4776.32	42		2114	0.0405539
	4776.63	47		2114.5	0.0456127
	4776.94	38		2115	0.0543145
	4777.26	39		2115.5	0.0684175
	4777.57	27		2116	0.0902932
	4777.89	32		2116.5	0.122734
	4778.2	31		2117	0.16842
	4778.52	29		2117.5	0.229053
	4778.83	31		2118	0.304323
	4779.15	29		2118.5	0.391024
	4779.46	24		2119	0.482688
	4779.78	26		2119.5	0.570063
	4780.09	38		2120	0.642519
	4780.41	42		2120.5	0.690133
	4780.72	36		2121	0.705899
	4781.04	30		2121.5	0.68741
	4781.35	35		2122	0.637439
	4781.67	24		2122.5	0.563246
	4781.98	31		2123	0.474835
	4782.3	37		2123.5	0.382732
	4782.61	32		2124	0.295965
	4782.93	34		2124.5	0.220751
	4783.24	56		2125	0.1601
	4783.55	62		2125.5	0.114225
	4783.87	59		2126	0.0814349
	4784.18	63		2126.5	0.0591222
	4784.5	68		2127	0.0445788
	4784.81	63		2127.5	0.0354861
	4785.13	63		2128	0.0300914
	4785.44	73		2128.5	0.0271617
	4785.76	62		2129	0.0258366
	4786.07	55		2129.5	0.0254803
	4786.39	57		2130	0.0255908
	4786.7	59		2130.5	0.0257882
	4787.02	54		2131	0.0258353
	4787.33	49		2131.5	0.0256785
	4787.65	43		2132	0.0255137
	4787.96	45		2132.5	0.0258464
	4788.28	39		2133	0.0276139
	4788.59	41		2133.5	0.0323684
	4788.91	42		2134	0.0426003
	4789.22	39		2134.5	0.0621716
	4789.54	27		2135	0.0967515
	4789.85	33		2135.5	0.154026
	4790.17	27		2136	0.243351
	4790.48	18		2136.5	0.374512
	4790.8	24		2137	0.555439
	4791.11	21		2137.5	0.789062
	4791.43	15		2138	1.07003
	4791.75	14		2138.5	1.38242
	4792.06	13		2139	1.6997
	4792.38	18		2139.5	1.98772
	4792.69	20		2140	2.21066
	4793.01	20		2140.5	2.3386
	4793.32	24		2141	2.35461
	4793.64	25		2141.5	2.25898
	4793.95	24		2142	2.06921
	4794.27	22		2142.5	1.81564
	4794.58	21		2143	1.53415
	4794.9	14		2143.5	1.25822
	4795.21	22		2144	1.01273
	4795.53	33		2144.5	0.810943
	4795.84	38		2145	0.654913
	4796.16	40		2145.5	0.538472
	4796.47	38		2146	0.45138
	4796.79	39		2146.5	0.383176
	4797.1	40		2147	0.325778
	4797.42	49		2147.5	0.274491
	4797.73	47		2148	0.227688
	4798.05	49		2148.5	0.185706
	4798.37	50		2149	0.149589
	4798.68	56		2149.5	0.120114
	4799	58		2150	0.0973331
	4799.31	53		2150.5	0.0805851
	4799.63	41		2151	0.0687985
	4799.94	37		2151.5	0.0608508
	4800.26	37		2152	0.0558524
	4800.57	39		2152.5	0.0532313
	4800.89	38		2153	0.0526682
	4801.2	34		2153.5	0.0539105
	4801.52	39		2154	0.0565975
	4801.84	28		2154.5	0.0601719
	4802.15	35		2155	0.0639121
	4802.47	43		2155.5	0.0670754
	4802.78	33		2156	0.069086
	4803.1	32		2156.5	0.0696945
	4803.41	28		2157	0.0690386
	4803.73	27		2157.5	0.067574
	4804.04	32		2158	0.0659031
	4804.36	29		2158.5	0.0645535
	4804.67	34		2159	0.0637936
	4804.99	32		2159.5	0.0635509
	4805.31	29		2160	0.0634596
	4805.62	20		2160.5	0.0630152
	4805.94	17		2161	0.0617749
	4806.25	15		2161.5	0.0595271
	4806.57	15		2162	0.0563711
	4806.88	8		2162.5	0.0526823
	4807.2	5		2163	0.0489834
	4807.52	9		2163.5	0.0457739
	4807.83	6		2164	0.0433815
	4808.15	7		2164.5	0.0418883
	4808.46	5		2165	0.0411504
	4808.78	9		2165.5	0.0408973
	4809.09	12		2166	0.0408666
	4809.41	7		2166.5	0.0409203
	4809.73	8		2167	0.0410978
	4810.04	4		2167.5	0.0415854
	4810.36	3		2168	0.0426218
	4810.67	8		2168.5	0.0443743
	4810.99	22		2169	0.0468446
	4811.3	40		2169.5	0.0498469
	4811.62	42		2170	0.0530753
	4811.94	47		2170.5	0.0562398
	4812.25	50		2171	0.0592181
	4812.57	47		2171.5	0.062157
	4812.88	49		2172	0.0654734
	4813.2	49		2172.5	0.0697355
	4813.51	63		2173	0.0754573
	4813.83	66		2173.5	0.0828754
	4814.15	59		2174	0.0918012
	4814.46	65		2174.5	0.10162
	4814.78	65		2175	0.111456
	4815.09	71		2175.5	0.120468
	4815.41	76		2176	0.128158
	4815.73	73		2176.5	0.134577
	4816.04	63		2177	0.140327
	4816.36	49		2177.5	0.146324
	4816.67	52		2178	0.153407
	4816.99	54		2178.5	0.161928
	4817.31	47		2179	0.171509
	4817.62	45		2179.5	0.181077
	4817.94	44		2180	0.189207
	4818.25	34		2180.5	0.194654
	4818.57	23		2181	0.196878
	4818.89	21		2181.5	0.196338
	4819.2	22		2182	0.194422
	4819.52	19		2182.5	0.193003
	4819.83	21		2183	0.193769
	4820.15	24		2183.5	0.197571
	4820.47	17		2184	0.204027
	4820.78	17		2184.5	0.211557
	4821.1	15		2185	0.217826
	4821.41	14		2185.5	0.220477
	4821.73	16		2186	0.217872
	4822.05	14		2186.5	0.209608
	4822.36	20		2187	0.196623
	4822.68	17		2187.5	0.180881
	4823	12		2188	0.164755
	4823.31	11		2188.5	0.150328
	4823.63	13		2189	0.138845
	4823.94	22		2189.5	0.130474
	4824.26	20		2190	0.12442
	4824.58	16		2190.5	0.119317
	4824.89	16		2191	0.113733
	4825.21	17		2191.5	0.106625
	4825.53	24		2192	0.0975978
	4825.84	31		2192.5	0.0869236
	4826.16	24		2193	0.0753603
	4826.47	20		2193.5	0.0638606
	4826.79	20		2194	0.0532914
	4827.11	15		2194.5	0.0442483
	4827.42	13		2195	0.0370042
	4827.74	25		2195.5	0.0315707
	4828.06	37		2196	0.027819
	4828.37	34		2196.5	0.0255964
	4828.69	38		2197	0.0247929
	4829	32		2197.5	0.0253372
	4829.32	28		2198	0.0271397
	4829.64	20		2198.5	0.030013
	4829.95	17		2199	0.0336146
	4830.27	21		2199.5	0.0374449
	4830.59	20		2200	0.0409109
	4830.9	20		2200.5	0.0434432
	4831.22	26		2201	0.044627
	4831.54	20		2201.5	0.0443046
	4831.85	18		2202	0.0426093
	4832.17	17		2202.5	0.0399185
	4832.49	15		2203	0.0367405
	4832.8	18		2203.5	0.0335715
	4833.12	17		2204	0.030771
	4833.43	19		2204.5	0.0284923
	4833.75	31		2205	0.0266842
	4834.07	26		2205.5	0.0251528
	4834.38	20		2206	0.0236571
	4834.7	19		2206.5	0.0220001
	4835.02	13		2207	0.0200896
	4835.33	13		2207.5	0.0179539
	4835.65	13		2208	0.0157167
	4835.97	13		2208.5	0.0135466
	4836.28	13		2209	0.0116041
	4836.6	11		2209.5	0.0100018
	4836.92	16		2210	0.00878877
	4837.23	23		2210.5	0.00795752
	4837.55	20		2211	0.00746611
	4837.87	33		2211.5	0.0072642
	4838.18	31		2212	0.00731161
	4838.5	31		2212.5	0.00758491
	4838.82	38		2213	0.00807181
	4839.13	50		2213.5	0.00875713
	4839.45	56		2214	0.00960985
	4839.77	68		2214.5	0.0105792
	4840.08	75		2215	0.0116043
	4840.4	80		2215.5	0.0126353
	4840.72	83		2216	0.0136591
	4841.03	85		2216.5	0.0147165
	4841.35	93		2217	0.0159008
	4841.67	93		2217.5	0.0173306
	4841.98	94		2218	0.0191042
	4842.3	92		2218.5	0.0212457
	4842.62	77		2219	0.023668
	4842.94	74		2219.5	0.0261689
	4843.25	63		2220	0.0284707
	4843.57	58		2220.5	0.0302951
	4843.89	51		2221	0.0314521
	4844.2	47		2221.5	0.0319096
	4844.52	48		2222	0.0318163
	4844.84	53		2222.5	0.0314642
	4845.15	43		2223	0.0312003
	4845.47	47		2223.5	0.0313146
	4845.79	48		2224	0.031945
	4846.1	47		2224.5	0.0330333
	4846.42	47		2225	0.03435
	4846.74	41		2225.5	0.0355798
	4847.05	44		2226	0.036438
	4847.37	49		2226.5	0.0367751
	4847.69	49		2227	0.0366299
	4848.01	48		2227.5	0.0362119
	4848.32	46		2228	0.0358215
	4848.64	39		2228.5	0.035736
	4848.96	42		2229	0.036109
	4849.27	40		2229.5	0.0369227
	4849.59	38		2230	0.0380119
	4849.91	34		2230.5	0.0391526
	4850.22	27		2231	0.0401784
	4850.54	24		2231.5	0.0410795
	4850.86	25		2232	0.0420372
	4851.18	30		2232.5	0.043377
	4851.49	27		2233	0.0454471
	4851.81	25		2233.5	0.0484625
	4852.13	26		2234	0.0523723
	4852.44	23		2234.5	0.0568036
	4852.76	28		2235	0.0611126
	4853.08	23		2235.5	0.0645369
	4853.4	30		2236	0.0664024
	4853.71	30		2236.5	0.0663174
	4854.03	32		2237	0.0642846
	4854.35	39		2237.5	0.0606922
	4854.66	44		2238	0.0561878
	4854.98	44		2238.5	0.0514818
	4855.3	46		2239	0.0471482
	4855.62	58		2239.5	0.043492
	4855.93	65		2240	0.0405173
	4856.25	70		2240.5	0.0379951
	4856.57	60		2241	0.0355926
	4856.89	51		2241.5	0.0330123
	4857.2	58		2242	0.0300916
	4857.52	63		2242.5	0.0268376
	4857.84	47		2243	0.0234013
	4858.15	43		2243.5	0.0200102
	4858.47	35		2244	0.0168953
	4858.79	22		2244.5	0.0142369
	4859.11	20		2245	0.0121436
	4859.42	27		2245.5	0.0106618
	4859.74	31		2246	0.0098003
	4860.06	25		2246.5	0.00955547
	4860.38	26		2247	0.00992091
	4860.69	22		2247.5	0.0108775
	4861.01	22		2248	0.0123722
	4861.33	23		2248.5	0.0142928
	4861.65	23		2249	0.016457
	4861.96	23		2249.5	0.0186248
	4862.28	17		2250	0.0205372
	4862.6	17		2250.5	0.0219735
	4862.92	13		2251	0.0228074
	4863.23	12		2251.5	0.0230452
	4863.55	16		2252	0.0228267
	4863.87	13		2252.5	0.0223877
	4864.19	15		2253	0.0219965
	4864.5	11		2253.5	0.0218822
	4864.82	12		2254	0.0221848
	4865.14	13		2254.5	0.0229462
	4865.46	14		2255	0.0241458
	4865.77	15		2255.5	0.0257701
	4866.09	24		2256	0.0278851
	4866.41	21		2256.5	0.030678
	4866.73	16		2257	0.03444
	4867.04	21		2257.5	0.039479
	4867.36	16		2258	0.0459804
	4867.68	13		2258.5	0.053858
	4868	14		2259	0.0626543
	4868.31	14		2259.5	0.0715394
	4868.63	18		2260	0.079436
	4868.95	26		2260.5	0.0852472
	4869.27	37		2261	0.0881268
	4869.59	30		2261.5	0.0877055
	4869.9	25		2262	0.0842016
	4870.22	26		2262.5	0.07838
	4870.54	17		2263	0.0713813
	4870.86	15		2263.5	0.0644938
	4871.17	16		2264	0.0589583
	4871.49	15		2264.5	0.055874
	4871.81	24		2265	0.0562232
	4872.13	29		2265.5	0.0609679
	4872.44	28		2266	0.0711276
	4872.76	29		2266.5	0.0877351
	4873.08	33		2267	0.111607
	4873.4	36		2267.5	0.142944
	4873.72	34		2268	0.180867
	4874.03	33		2268.5	0.223075
	4874.35	29		2269	0.265819
	4874.67	21		2269.5	0.304308
	4874.99	25		2270	0.333527
	4875.31	25		2270.5	0.349292
	4875.62	16		2271	0.349212
	4875.94	14		2271.5	0.333278
	4876.26	16		2272	0.303863
	4876.58	17		2272.5	0.265138
	4876.89	19		2273	0.222115
	4877.21	16		2273.5	0.179601
	4877.53	18		2274	0.141386
	4877.85	15		2274.5	0.109838
	4878.17	13		2275	0.0859428
	4878.48	8		2275.5	0.0696607
	4878.8	8		2276	0.0604104
	4879.12	9		2276.5	0.0574935
	4879.44	8		2277	0.0603242
	4879.76	12		2277.5	0.0684242
	4880.07	9		2278	0.0812345
	4880.39	14		2278.5	0.0978489
	4880.71	15		2279	0.11681
	4881.03	10		2279.5	0.136077
	4881.35	9		2280	0.153232
	4881.67	13		2280.5	0.165883
	4881.98	12		2281	0.172161
	4882.3	13		2281.5	0.17115
	4882.62	14		2282	0.163102
	4882.94	28		2282.5	0.149363
	4883.26	35		2283	0.132027
	4883.57	33		2283.5	0.113432
	4883.89	38		2284	0.0956566
	4884.21	52		2284.5	0.0801633
	4884.53	64		2285	0.0676693
	4884.85	94		2285.5	0.0582311
	4885.16	115		2286	0.0514746
	4885.48	152		2286.5	0.0468644
	4885.8	206		2287	0.043917
	4886.12	264		2287.5	0.0423043
	4886.44	315		2288	0.0418491
	4886.76	359		2288.5	0.0424456
	4887.07	413		2289	0.043968
	4887.39	422		2289.5	0.0462229
	4887.71	428		2290	0.048975
	4888.03	434		2290.5	0.0520378
	4888.35	441		2291	0.0553903
	4888.67	449		2291.5	0.0592599
	4888.98	436		2292	0.0641149
	4889.3	406		2292.5	0.0705399
	4889.62	399		2293	0.0790168
	4889.94	342		2293.5	0.0896671
	4890.26	297		2294	0.102053
	4890.58	257		2294.5	0.115126
	4890.89	224		2295	0.127378
	4891.21	198		2295.5	0.137162
	4891.53	165		2296	0.143121
	4891.85	152		2296.5	0.144556
	4892.17	125		2297	0.141626
	4892.49	105		2297.5	0.135289
	4892.8	88		2298	0.127014
	4893.12	76		2298.5	0.118343
	4893.44	72		2299	0.110482
	4893.76	66		2299.5	0.104033
	4894.08	55		2300	0.0989689
	4894.4	53		2300.5	0.0948097
	4894.72	47		2301	0.0909327
	4895.03	43		2301.5	0.0868758
	4895.35	36		2302	0.0825271
	4895.67	45		2302.5	0.0781428
	4895.99	39		2303	0.0742066
	4896.31	35		2303.5	0.0711992
	4896.63	40		2304	0.0693763
	4896.95	45		2304.5	0.0686407
	4897.26	47		2305	0.0685517
	4897.58	34		2305.5	0.0684643
	4897.9	39		2306	0.0677386
	4898.22	32		2306.5	0.0659444
	4898.54	30		2307	0.0629889
	4898.86	34		2307.5	0.0591259
	4899.18	32		2308	0.0548683
	4899.49	37		2308.5	0.0508337
	4899.81	28		2309	0.0475984
	4900.13	24		2309.5	0.0456132
	4900.45	17		2310	0.0452064
	4900.77	17		2310.5	0.0466607
	4901.09	16		2311	0.0503111
	4901.41	18		2311.5	0.0566046
	4901.73	25		2312	0.0660663
	4902.04	27		2312.5	0.0791643
	4902.36	24		2313	0.0961155
	4902.68	26		2313.5	0.116705
	4903	29		2314	0.140239
	4903.32	26		2314.5	0.165721
	4903.64	22		2315	0.192246
	4903.96	19		2315.5	0.219538
	4904.28	12		2316	0.248414
	4904.59	18		2316.5	0.280937
	4904.91	20		2317	0.320059
	4905.23	25		2317.5	0.368695
	4905.55	25		2318	0.42842
	4905.87	24		2318.5	0.498187
	4906.19	20		2319	0.573545
	4906.51	17		2319.5	0.64681
	4906.83	22		2320	0.708306
	4907.15	26		2320.5	0.748448
	4907.46	24		2321	0.760083
	4907.78	20		2321.5	0.740348
	4908.1	20		2322	0.691425
	4908.42	27		2322.5	0.619966
	4908.74	30		2323	0.535415
	4909.06	24		2323.5	0.447795
	4909.38	23		2324	0.365693
	4909.7	27		2324.5	0.294977
	4910.02	33		2325	0.238476
	4910.34	37		2325.5	0.196495
	4910.65	40		2326	0.167773
	4910.97	48		2326.5	0.150458
	4911.29	48		2327	0.142765
	4911.61	50		2327.5	0.14318
	4911.93	65		2328	0.150286
	4912.25	70		2328.5	0.162422
	4912.57	78		2329	0.177394
	4912.89	80		2329.5	0.19246
	4913.21	74		2330	0.204612
	4913.53	75		2330.5	0.211104
	4913.85	72		2331	0.210029
	4914.16	56		2331.5	0.200751
	4914.48	53		2332	0.184031
	4914.8	65		2332.5	0.161804
	4915.12	56		2333	0.136711
	4915.44	49		2333.5	0.111508
	4915.76	49		2334	0.0885667
	4916.08	38		2334.5	0.0695721
	4916.4	34		2335	0.0554754
	4916.72	33		2335.5	0.0466462
	4917.04	30		2336	0.0431211
	4917.36	30		2336.5	0.0448289
	4917.68	29		2337	0.0516971
	4917.99	22		2337.5	0.0635975
	4918.31	17		2338	0.0801572
	4918.63	20		2338.5	0.100514
	4918.95	19		2339	0.123134
	4919.27	15		2339.5	0.145805
	4919.59	20		2340	0.165865
	4919.91	20		2340.5	0.180645
	4920.23	16		2341	0.188025
	4920.55	18		2341.5	0.186914
	4920.87	23		2342	0.177526
	4921.19	29		2342.5	0.161317
	4921.51	23		2343	0.140636
	4921.83	17		2343.5	0.11818
	4922.15	16		2344	0.0964303
	4922.47	19		2344.5	0.0772409
	4922.78	17		2345	0.0616512
	4923.1	15		2345.5	0.0499389
	4923.42	13		2346	0.041833
	4923.74	15		2346.5	0.0367841
	4924.06	16		2347	0.034194
	4924.38	9		2347.5	0.033545
	4924.7	11		2348	0.0344231
	4925.02	9		2348.5	0.0364641
	4925.34	19		2349	0.039276
	4925.66	23		2349.5	0.0423899
	4925.98	18		2350	0.0452684
	4926.3	21		2350.5	0.0473745
	4926.62	19		2351	0.0482745
	4926.94	22		2351.5	0.0477337
	4927.26	31		2352	0.0457676
	4927.58	31		2352.5	0.0426254
	4927.9	35		2353	0.0387156
	4928.22	29		2353.5	0.034498
	4928.54	23		2354	0.0303796
	4928.86	28		2354.5	0.0266484
	4929.18	36		2355	0.0234596
	4929.5	29		2355.5	0.0208662
	4929.81	24		2356	0.0188714
	4930.13	18		2356.5	0.0174762
	4930.45	17		2357	0.0166994
	4930.77	23		2357.5	0.0165645
	4931.09	22		2358	0.0170633
	4931.41	20		2358.5	0.0181157
	4931.73	21		2359	0.0195484
	4932.05	26		2359.5	0.0211097
	4932.37	23		2360	0.0225194
	4932.69	28		2360.5	0.0235413
	4933.01	33		2361	0.0240526
	4933.33	33		2361.5	0.024084
	4933.65	26		2362	0.0238134
	4933.97	24		2362.5	0.0235102
	4934.29	25		2363	0.0234495
	4934.61	27		2363.5	0.0238206
	4934.93	24		2364	0.0246634
	4935.25	28		2364.5	0.0258544
	4935.57	26		2365	0.0271479
	4935.89	38		2365.5	0.0282592
	4936.21	33		2366	0.0289617
	4936.53	34		2366.5	0.0291637
	4936.85	39		2367	0.0289384
	4937.17	42		2367.5	0.0284953
	4937.49	49		2368	0.0281044
	4937.81	42		2368.5	0.0279991
	4938.13	33		2369	0.0282937
	4938.45	28		2369.5	0.028946
	4938.77	38		2370	0.029778
	4939.09	43		2370.5	0.0305479
	4939.41	45		2371	0.0310469
	4939.73	35		2371.5	0.0311847
	4940.05	28		2372	0.0310319
	4940.37	24		2372.5	0.0308012
	4940.69	29		2373	0.0307741
	4941.01	26		2373.5	0.0311948
	4941.33	23		2374	0.0321722
	4941.65	20		2374.5	0.0336236
	4941.97	15		2375	0.0352835
	4942.29	13		2375.5	0.0367772
	4942.61	11		2376	0.0377344
	4942.93	9		2376.5	0.0379044
	4943.25	17		2377	0.0372318
	4943.57	15		2377.5	0.0358657
	4943.89	16		2378	0.0341033
	4944.21	18		2378.5	0.0322872
	4944.53	18		2379	0.0306992
	4944.85	14		2379.5	0.0294874
	4945.17	11		2380	0.0286504
	4945.49	17		2380.5	0.0280796
	4945.81	12		2381	0.0276362
	4946.13	7		2381.5	0.0272288
	4946.45	7		2382	0.0268602
	4946.77	9		2382.5	0.026625
	4947.09	15		2383	0.0266637
	4947.41	13		2383.5	0.0270924
	4947.73	14		2384	0.0279401
	4948.05	8		2384.5	0.0291221
	4948.37	10		2385	0.0304597
	4948.69	11		2385.5	0.0317426
	4949.01	15		2386	0.0328077
	4949.33	10		2386.5	0.0336047
	4949.65	13		2387	0.0342191
	4949.97	13		2387.5	0.0348396
	4950.29	15		2388	0.0356807
	4950.61	18		2388.5	0.0368853
	4950.93	15		2389	0.0384457
	4951.26	14		2389.5	0.0401745
	4951.58	12		2390	0.0417403
	4951.9	20		2390.5	0.042759
	4952.22	18		2391	0.042909
	4952.54	25		2391.5	0.0420317
	4952.86	32		2392	0.040182
	4953.18	26		2392.5	0.0376117
	4953.5	31		2393	0.0346987
	4953.82	35		2393.5	0.0318465
	4954.14	30		2394	0.0293935
	4954.46	31		2394.5	0.0275612
	4954.78	22		2395	0.0264552
	4955.1	22		2395.5	0.0261083
	4955.42	21		2396	0.0265439
	4955.74	19		2396.5	0.0278253
	4956.06	16		2397	0.0300661
	4956.38	20		2397.5	0.0333901
	4956.7	21		2398	0.0378522
	4957.02	22		2398.5	0.0433451
	4957.34	22		2399	0.0495352
	4957.66	20		2399.5	0.0558613
	4957.98	19		2400	0.0616127
	4958.31	23		2400.5	0.0660775
	4958.63	19		2401	0.0687189
	4958.95	23		2401.5	0.0693245
	4959.27	15		2402	0.0680729
	4959.59	14		2402.5	0.065493
	4959.91	15		2403	0.0623212
	4960.23	10		2403.5	0.0593033
	4960.55	13		2404	0.0570021
	4960.87	10		2404.5	0.0556703
	4961.19	4		2405	0.0552236
	4961.51	6		2405.5	0.0553137
	4961.83	15		2406	0.0554695
	4962.15	14		2406.5	0.0552582
	4962.47	12		2407	0.0544134
	4962.79	12		2407.5	0.0528963
	4963.12	12		2408	0.0508789
	4963.44	12		2408.5	0.0486632
	4963.76	15		2409	0.0465723
	4964.08	17		2409.5	0.0448515
	4964.4	21		2410	0.0436119
	4964.72	17		2410.5	0.0428284
	4965.04	14		2411	0.0423841
	4965.36	15		2411.5	0.0421363
	4965.68	20		2412	0.0419749
	4966	13		2412.5	0.0418514
	4966.32	18		2413	0.0417757
	4966.64	28		2413.5	0.0417862
	4966.96	36		2414	0.0419172
	4967.29	42		2414.5	0.042179
	4967.61	46		2415	0.0425635
	4967.93	59		2415.5	0.0430673
	4968.25	76		2416	0.043718
	4968.57	103		2416.5	0.0445845
	4968.89	143		2417	0.0457587
	4969.21	162		2417.5	0.0473111
	4969.53	182		2418	0.0492361
	4969.85	223		2418.5	0.0514096
	4970.17	258		2419	0.0535854
	4970.49	274		2419.5	0.0554366
	4970.82	284		2420	0.0566376
	4971.14	283		2420.5	0.0569601
	4971.46	295		2421	0.0563516
	4971.78	287		2421.5	0.0549666
	4972.1	245		2422	0.0531349
	4972.42	227		2422.5	0.0512735
	4972.74	201		2423	0.0497694
	4973.06	183		2423.5	0.0488709
	4973.38	161		2424	0.0486246
	4973.71	151		2424.5	0.0488807
	4974.03	141		2425	0.049368
	4974.35	122		2425.5	0.0498102
	4974.67	113		2426	0.050045
	4974.99	99		2426.5	0.0501004
	4975.31	85		2427	0.0501973
	4975.63	68		2427.5	0.0506736
	4975.95	54		2428	0.0518529
	4976.27	55		2428.5	0.053901
	4976.6	38		2429	0.0567244
	4976.92	36		2429.5	0.0599509
	4977.24	32		2430	0.0630086
	4977.56	25		2430.5	0.0652833
	4977.88	21		2431	0.0663064
	4978.2	25		2431.5	0.0659117
	4978.52	21		2432	0.0643039
	4978.84	24		2432.5	0.0620122
	4979.16	25		2433	0.0597402
	4979.49	25		2433.5	0.0581561
	4979.81	28		2434	0.0576908
	4980.13	28		2434.5	0.0584078
	4980.45	28		2435	0.0599852
	4980.77	22		2435.5	0.0618152
	4981.09	30		2436	0.0631875
	4981.41	32		2436.5	0.0634988
	4981.74	37		2437	0.0624249
	4982.06	51		2437.5	0.060003
	4982.38	61		2438	0.0566103
	4982.7	71		2438.5	0.0528497
	4983.02	79		2439	0.049391
	4983.34	91		2439.5	0.0468174
	4983.66	97		2440	0.0455228
	4983.98	105		2440.5	0.0456772
	4984.31	92		2441	0.047255
	4984.63	84		2441.5	0.0500972
	4984.95	82		2442	0.0539744
	4985.27	91		2442.5	0.0586237
	4985.59	97		2443	0.0637559
	4985.91	83		2443.5	0.0690386
	4986.23	82		2444	0.074082
	4986.56	76		2444.5	0.0784473
	4986.88	78		2445	0.081689
	4987.2	78		2445.5	0.0834238
	4987.52	61		2446	0.0834039
	4987.84	62		2446.5	0.0815666
	4988.16	58		2447	0.0780435
	4988.49	49		2447.5	0.0731248
	4988.81	47		2448	0.0671974
	4989.13	44		2448.5	0.0606791
	4989.45	46		2449	0.0539709
	4989.77	37		2449.5	0.0474364
	4990.09	25		2450	0.0414009
	4990.41	20		2450.5	0.0361569
	4990.74	17		2451	0.0319586
	4991.06	14		2451.5	0.0290016
	4991.38	18		2452	0.0273912
	4991.7	15		2452.5	0.0271146
	4992.02	9		2453	0.0280405
	4992.34	10		2453.5	0.0299522
	4992.67	15		2454	0.0326294
	4992.99	16		2454.5	0.0359677
	4993.31	20		2455	0.0401142
	4993.63	17		2455.5	0.0455814
	4993.95	21		2456	0.0532876
	4994.28	24		2456.5	0.0644773
	4994.6	28		2457	0.0804895
	4994.92	24		2457.5	0.102383
	4995.24	20		2458	0.130479
	4995.56	17		2458.5	0.163948
	4995.88	26		2459	0.200584
	4996.21	20		2459.5	0.236906
	4996.53	26		2460	0.268648
	4996.85	28		2460.5	0.291558
	4997.17	29		2461	0.302326
	4997.49	25		2461.5	0.29936
	4997.81	22		2462	0.283169
	4998.14	21		2462.5	0.256236
	4998.46	23		2463	0.222404
	4998.78	18		2463.5	0.186005
	4999.1	26		2464	0.150971
	4999.42	23		2464.5	0.120192
	4999.75	23		2465	0.0952433
	5000.07	24		2465.5	0.0764679
	5000.39	27		2466	0.0633197
	5000.71	26		2466.5	0.054792
	5001.03	28		2467	0.0497957
	5001.36	27		2467.5	0.0474008
	5001.68	22		2468	0.0469208
	5002	21		2468.5	0.0478763
	5002.32	24		2469	0.0498995
	5002.64	25		2469.5	0.0526404
	5002.97	18		2470	0.0557156
	5003.29	16		2470.5	0.0587122
	5003.61	14		2471	0.0612328
	5003.93	12		2471.5	0.0629567
	5004.25	15		2472	0.0636882
	5004.58	16		2472.5	0.0633766
	5004.9	19		2473	0.0621094
	5005.22	13		2473.5	0.0600798
	5005.54	18		2474	0.0575464
	5005.86	19		2474.5	0.0547954
	5006.19	21		2475	0.0521132
	5006.51	18		2475.5	0.0497666
	5006.83	17		2476	0.0479888
	5007.15	19		2476.5	0.0469628
	5007.48	26		2477	0.0468009
	5007.8	28		2477.5	0.0475219
	5008.12	29		2478	0.0490338
	5008.44	30		2478.5	0.0511339
	5008.76	31		2479	0.0535342
	5009.09	26		2479.5	0.055914
	5009.41	20		2480	0.0579924
	5009.73	16		2480.5	0.0595996
	5010.05	18		2481	0.0607231
	5010.37	17		2481.5	0.0615081
	5010.7	13		2482	0.0622017
	5011.02	15		2482.5	0.0630523
	5011.34	13		2483	0.0641947
	5011.66	17		2483.5	0.0655611
	5011.99	11		2484	0.0668542
	5012.31	19		2484.5	0.0676004
	5012.63	21		2485	0.0672714
	5012.95	16		2485.5	0.0654361
	5013.28	11		2486	0.061893
	5013.6	11		2486.5	0.0567392
	5013.92	12		2487	0.050356
	5014.24	16		2487.5	0.0433195
	5014.57	18		2488	0.0362681
	5014.89	19		2488.5	0.0297691
	5015.21	13		2489	0.024221
	5015.53	11		2489.5	0.019812
	5015.85	12		2490	0.0165344
	5016.18	15		2490.5	0.0142394
	5016.5	19		2491	0.0127101
	5016.82	16		2491.5	0.0117279
	5017.14	14		2492	0.0111193
	5017.47	11		2492.5	0.0107733
	5017.79	12		2493	0.0106352
	5018.11	17		2493.5	0.0106831
	5018.43	15		2494	0.0109014
	5018.76	11		2494.5	0.0112605
	5019.08	10		2495	0.0117101
	5019.4	20		2495.5	0.0121864
	5019.72	14		2496	0.0126295
	5020.05	9		2496.5	0.013001
	5020.37	10		2497	0.0132963
	5020.69	14		2497.5	0.0135446
	5021.02	18		2498	0.0137977
	5021.34	16		2498.5	0.0141113
	5021.66	25		2499	0.0145266
	5021.98	26		2499.5	0.0150588
	5022.31	29		2500	0.0156967
	5022.63	34		2500.5	0.0164117
	5022.95	31		2501	0.0171715
	5023.27	31		2501.5	0.0179535
	5023.6	32		2502	0.0187501
	5023.92	20		2502.5	0.019568
	5024.24	18		2503	0.0204231
	5024.56	23		2503.5	0.0213345
	5024.89	26		2504	0.0223275
	5025.21	26		2504.5	0.0234454
	5025.53	25		2505	0.0247719
	5025.86	29		2505.5	0.0264523
	5026.18	26		2506	0.0287036
	5026.5	18		2506.5	0.0317978
	5026.82	18		2507	0.0360103
	5027.15	14		2507.5	0.0415367
	5027.47	15		2508	0.0483982
	5027.79	19		2508.5	0.0563655
	5028.11	14		2509	0.0649434
	5028.44	13		2509.5	0.0734428
	5028.76	19		2510	0.0811409
	5029.08	21		2510.5	0.0874973
	5029.41	20		2511	0.0923561
	5029.73	16		2511.5	0.0960568
	5030.05	14		2512	0.0993903
	5030.37	15		2512.5	0.103386
	5030.7	13		2513	0.108979
	5031.02	16		2513.5	0.116654
	5031.34	22		2514	0.126196
	5031.67	25		2514.5	0.136647
	5031.99	22		2515	0.146505
	5032.31	16		2515.5	0.154125
	5032.64	20		2516	0.158191
	5032.96	21		2516.5	0.158115
	5033.28	12		2517	0.154207
	5033.6	13		2517.5	0.147573
	5033.93	15		2518	0.139756
	5034.25	16		2518.5	0.132257
	5034.57	23		2519	0.126084
	5034.9	15		2519.5	0.121498
	5035.22	11		2520	0.118008
	5035.54	12		2520.5	0.114618
	5035.87	14		2521	0.110203
	5036.19	21		2521.5	0.103907
	5036.51	15		2522	0.0953988
	5036.83	14		2522.5	0.0849486
	5037.16	13		2523	0.0733127
	5037.48	9		2523.5	0.0614943
	5037.8	7		2524	0.0504755
	5038.13	6		2524.5	0.0410047
	5038.45	8		2525	0.0334885
	5038.77	10		2525.5	0.0279929
	5039.1	13		2526	0.0243257
	5039.42	16		2526.5	0.0221537
	5039.74	21		2527	0.0211132
	5040.07	30		2527.5	0.0208859
	5040.39	24		2528	0.0212323
	5040.71	27		2528.5	0.0219884
	5041.04	26		2529	0.0230413
	5041.36	25		2529.5	0.0243026
	5041.68	23		2530	0.0256893
	5042.01	16		2530.5	0.0271183
	5042.33	16		2531	0.0285111
	5042.65	15		2531.5	0.0298025
	5042.98	19		2532	0.0309467
	5043.3	17		2532.5	0.0319177
	5043.62	23		2533	0.0327055
	5043.95	20		2533.5	0.0333094
	5044.27	20		2534	0.0337346
	5044.59	17		2534.5	0.0339948
	5044.92	19		2535	0.0341195
	5045.24	20		2535.5	0.034165
	5045.56	18		2536	0.0342192
	5045.89	9		2536.5	0.0343963
	5046.21	7		2537	0.0348177
	5046.53	10		2537.5	0.0355801
	5046.86	13		2538	0.0367218
	5047.18	14		2538.5	0.0382007
	5047.5	12		2539	0.0398954
	5047.83	10		2539.5	0.0416373
	5048.15	12		2540	0.0432683
	5048.47	11		2540.5	0.0447064
	5048.8	19		2541	0.0459941
	5049.12	22		2541.5	0.0473054
	5049.44	26		2542	0.0488981
	5049.77	31		2542.5	0.0510178
	5050.09	32		2543	0.0537843
	5050.41	37		2543.5	0.0571009
	5050.74	36		2544	0.0606304
	5051.06	38		2544.5	0.0638577
	5051.39	30		2545	0.0662302
	5051.71	27		2545.5	0.0673327
	5052.03	17		2546	0.0670379
	5052.36	19		2546.5	0.0655754
	5052.68	26		2547	0.0634895
	5053	28		2547.5	0.0614908
	5053.33	22		2548	0.0602483
	5053.65	21		2548.5	0.0601838
	5053.97	18		2549	0.061337
	5054.3	20		2549.5	0.0633448
	5054.62	15		2550	0.0655434
	5054.95	9		2550.5	0.0671624
	5055.27	12		2551	0.06755
	5055.59	15		2551.5	0.0663593
	5055.92	16		2552	0.0636385
	5056.24	21		2552.5	0.0598005
	5056.56	21		2553	0.0554882
	5056.89	22		2553.5	0.0513838
	5057.21	12		2554	0.0480263
	5057.53	14		2554.5	0.045692
	5057.86	13		2555	0.0443665
	5058.18	9		2555.5	0.0438074
	5058.51	15		2556	0.0436629
	5058.83	20		2556.5	0.043603
	5059.15	19		2557	0.0434187
	5059.48	16		2557.5	0.0430603
	5059.8	17		2558	0.0426121
	5060.13	21		2558.5	0.0422189
	5060.45	18		2559	0.0419997
	5060.77	10		2559.5	0.0419805
	5061.1	9		2560	0.0420709
	5061.42	14		2560.5	0.0420898
	5061.74	16		2561	0.0418266
	5062.07	15		2561.5	0.0411138
	5062.39	15		2562	0.039884
	5062.72	12		2562.5	0.0381949
	5063.04	5		2563	0.0362207
	5063.36	6		2563.5	0.0342154
	5063.69	11		2564	0.032466
	5064.01	12		2564.5	0.0312481
	5064.34	20		2565	0.0307913
	5064.66	20		2565.5	0.0312548
	5064.98	24		2566	0.0327073
	5065.31	28		2566.5	0.0351105
	5065.63	21		2567	0.0383074
	5065.96	22		2567.5	0.0420229
	5066.28	23		2568	0.045889
	5066.6	23		2568.5	0.0494984
	5066.93	27		2569	0.0524857
	5067.25	25		2569.5	0.0546199
	5067.58	27		2570	0.0558841
	5067.9	23		2570.5	0.0565163
	5068.23	24		2571	0.0569891
	5068.55	25		2571.5	0.0579199
	5068.87	26		2572	0.0599239
	5069.2	32		2572.5	0.0634382
	5069.52	29		2573	0.0685689
	5069.85	22		2573.5	0.0750076
	5070.17	16		2574	0.0820609
	5070.49	11		2574.5	0.0888039
	5070.82	8		2575	0.0943293
	5071.14	15		2575.5	0.0980259
	5071.47	12		2576	0.0997987
	5071.79	15		2576.5	0.100151
	5072.12	12		2577	0.100081
	5072.44	11		2577.5	0.100812
	5072.76	15		2578	0.103416
	5073.09	15		2578.5	0.108448
	5073.41	14		2579	0.115706
	5073.74	14		2579.5	0.124204
	5074.06	9		2580	0.132378
	5074.39	10		2580.5	0.138479
	5074.71	8		2581	0.14104
	5075.03	10		2581.5	0.139276
	5075.36	12		2582	0.133288
	5075.68	7		2582.5	0.124028
	5076.01	7		2583	0.11303
	5076.33	10		2583.5	0.102006
	5076.66	13		2584	0.0924342
	5076.98	16		2584.5	0.0852533
	5077.3	18		2585	0.0807407
	5077.63	18		2585.5	0.0785774
	5077.95	17		2586	0.0780563
	5078.28	16		2586.5	0.0783515
	5078.6	10		2587	0.0787625
	5078.93	16		2587.5	0.0788657
	5079.25	16		2588	0.0785469
	5079.58	15		2588.5	0.077924
	5079.9	22		2589	0.0772095
	5080.22	20		2589.5	0.076572
	5080.55	24		2590	0.0760489
	5080.87	30		2590.5	0.0755373
	5081.2	37		2591	0.0748541
	5081.52	37		2591.5	0.0738317
	5081.85	38		2592	0.0724016
	5082.17	42		2592.5	0.070633
	5082.5	48		2593	0.0687123
	5082.82	55		2593.5	0.0668756
	5083.15	52		2594	0.0653271
	5083.47	38		2594.5	0.0641777
	5083.79	38		2595	0.0634272
	5084.12	28		2595.5	0.0629948
	5084.44	36		2596	0.0627782
	5084.77	40		2596.5	0.0627137
	5085.09	36		2597	0.0628074
	5085.42	32		2597.5	0.0631219
	5085.74	33		2598	0.0637278
	5086.07	40		2598.5	0.0646416
	5086.39	32		2599	0.0657863
	5086.72	25		2599.5	0.0669987
	5087.04	20		2600	0.0680875
	5087.37	15		2600.5	0.0689239
	5087.69	10		2601	0.069524
	5088.02	14		2601.5	0.0700828
	5088.34	21		2602	0.0709317
	5088.66	22		2602.5	0.0724247
	5088.99	17		2603	0.0747867
	5089.31	18		2603.5	0.0779809
	5089.64	16		2604	0.0816524
	5089.96	12		2604.5	0.0851822
	5090.29	15		2605	0.0878472
	5090.61	14		2605.5	0.0890368
	5090.94	14		2606	0.0884561
	5091.26	20		2606.5	0.0862408
	5091.59	22		2607	0.0829402
	5091.91	19		2607.5	0.0793655
	5092.24	14		2608	0.076352
	5092.56	13		2608.5	0.0745071
	5092.89	21		2609	0.0740289
	5093.21	22		2609.5	0.0746508
	5093.54	28		2610	0.0757303
	5093.86	28		2610.5	0.0764522
	5094.19	28		2611	0.0760771
	5094.51	23		2611.5	0.0741575
	5094.84	35		2612	0.0706514
	5095.16	36		2612.5	0.0659068
	5095.49	30		2613	0.0605303
	5095.81	23		2613.5	0.0551926
	5096.14	23		2614	0.0504402
	5096.46	26		2614.5	0.0465733
	5096.79	24		2615	0.0436192
	5097.11	27		2615.5	0.0413991
	5097.44	28		2616	0.0396491
	5097.76	18		2616.5	0.0381512
	5098.09	11		2617	0.0368249
	5098.41	18		2617.5	0.0357545
	5098.74	19		2618	0.0351473
	5099.06	25		2618.5	0.0352429
	5099.39	24		2619	0.0362077
	5099.71	19		2619.5	0.0380506
	5100.04	21		2620	0.0405881
	5100.36	16		2620.5	0.0434682
	5100.69	16		2621	0.0462452
	5101.01	18		2621.5	0.0484817
	5101.34	12		2622	0.0498453
	5101.66	17		2622.5	0.0501775
	5101.99	14		2623	0.0495172
	5102.31	13		2623.5	0.0480795
	5102.64	9		2624	0.0462036
	5102.96	10		2624.5	0.0442872
	5103.29	12		2625	0.0427249
	5103.61	7		2625.5	0.0418598
	5103.94	8		2626	0.0419477
	5104.27	10		2626.5	0.043132
	5104.59	9		2627	0.0454232
	5104.92	5		2627.5	0.0486857
	5105.24	11		2628	0.0526391
	5105.57	13		2628.5	0.0568842
	5105.89	21		2629	0.06096
	5106.22	21		2629.5	0.0644286
	5106.54	20		2630	0.0669719
	5106.87	18		2630.5	0.0684745
	5107.19	28		2631	0.0690645
	5107.52	28		2631.5	0.0690906
	5107.84	35		2632	0.0690307
	5108.17	33		2632.5	0.0693531
	5108.49	27		2633	0.0703689
	5108.82	43		2633.5	0.0721252
	5109.15	53		2634	0.0743834
	5109.47	61		2634.5	0.0766972
	5109.8	62		2635	0.0785739
	5110.12	72		2635.5	0.0796661
	5110.45	70		2636	0.079925
	5110.77	76		2636.5	0.0796569
	5111.1	75		2637	0.0794516
	5111.42	70		2637.5	0.0799984
	5111.75	66		2638	0.0818459
	5112.07	69		2638.5	0.0851841
	5112.4	79		2639	0.0897249
	5112.73	84		2639.5	0.0947275
	5113.05	82		2640	0.0991693
	5113.38	73		2640.5	0.102011
	5113.7	67		2641	0.102477
	5114.03	62		2641.5	0.100263
	5114.35	67		2642	0.0956032
	5114.68	57		2642.5	0.0891914
	5115	45		2643	0.0819736
	5115.33	42		2643.5	0.074897
	5115.66	37		2644	0.0686866
	5115.98	31		2644.5	0.0637157
	5116.31	39		2645	0.0599946
	5116.63	40		2645.5	0.0572645
	5116.96	37		2646	0.0551463
	5117.28	34		2646.5	0.0532933
	5117.61	29		2647	0.0514941
	5117.94	17		2647.5	0.0497033
	5118.26	20		2648	0.0480036
	5118.59	17		2648.5	0.0465241
	5118.91	20		2649	0.045355
	5119.24	5		2649.5	0.0444925
	5119.56	5		2650	0.0438346
	5119.89	6		2650.5	0.0432254
	5120.22	11		2651	0.0425268
	5120.54	13		2651.5	0.0416875
	5120.87	13		2652	0.0407774
	5121.19	15		2652.5	0.0399729
	5121.52	17		2653	0.0394974
	5121.84	25		2653.5	0.0395355
	5122.17	25		2654	0.0401556
	5122.5	26		2654.5	0.0412691
	5122.82	32		2655	0.0426434
	5123.15	40		2655.5	0.0439669
	5123.47	32		2656	0.0449418
	5123.8	36		2656.5	0.0453749
	5124.13	39		2657	0.0452322
	5124.45	40		2657.5	0.0446397
	5124.78	31		2658	0.0438336
	5125.1	34		2658.5	0.0430795
	5125.43	36		2659	0.0425964
	5125.76	48		2659.5	0.0425119
	5126.08	64		2660	0.042867
	5126.41	71		2660.5	0.0436613
	5126.73	80		2661	0.044914
	5127.06	110		2661.5	0.0467063
	5127.39	104		2662	0.0491762
	5127.71	113		2662.5	0.0524587
	5128.04	115		2663	0.0565895
	5128.36	99		2663.5	0.0614109
	5128.69	97		2664	0.0665274
	5129.02	89		2664.5	0.071344
	5129.34	85		2665	0.0751926
	5129.67	69		2665.5	0.0775141
	5129.99	67		2666	0.0780386
	5130.32	68		2666.5	0.0768976
	5130.65	68		2667	0.074622
	5130.97	56		2667.5	0.0720151
	5131.3	52		2668	0.0699343
	5131.62	45		2668.5	0.0690489
	5131.95	42		2669	0.0696516
	5132.28	45		2669.5	0.0715887
	5132.6	39		2670	0.0743345
	5132.93	28		2670.5	0.0771888
	5133.25	22		2671	0.0795327
	5133.58	14		2671.5	0.0810577
	5133.91	17		2672	0.0818854
	5134.23	12		2672.5	0.0825346
	5134.56	13		2673	0.0837387
	5134.89	9		2673.5	0.0861728
	5135.21	9		2674	0.0901789
	5135.54	10		2674.5	0.0955848
	5135.86	18		2675	0.101684
	5136.19	16		2675.5	0.107386
	5136.52	17		2676	0.1115
	5136.84	15		2676.5	0.113055
	5137.17	9		2677	0.111563
	5137.5	14		2677.5	0.107144
	5137.82	14		2678	0.100477
	5138.15	12		2678.5	0.0926063
	5138.48	20		2679	0.0846731
	5138.8	23		2679.5	0.0776521
	5139.13	28		2680	0.0721746
	5139.45	27		2680.5	0.0684653
	5139.78	26		2681	0.0663902
	5140.11	25		2681.5	0.0655751
	5140.43	25		2682	0.0655446
	5140.76	32		2682.5	0.0658399
	5141.09	46		2683	0.0660925
	5141.41	42		2683.5	0.0660517
	5141.74	44		2684	0.0655815
	5142.07	60		2684.5	0.0646442
	5142.39	65		2685	0.0632856
	5142.72	67		2685.5	0.0616257
	5143.04	64		2686	0.0598486
	5143.37	60		2686.5	0.0581827
	5143.7	58		2687	0.0568628
	5144.02	67		2687.5	0.0560738
	5144.35	72		2688	0.0558903
	5144.68	69		2688.5	0.0562277
	5145	64		2689	0.0568289
	5145.33	67		2689.5	0.0572967
	5145.66	67		2690	0.0571706
	5145.98	44		2690.5	0.0560313
	5146.31	47		2691	0.0536011
	5146.64	48		2691.5	0.0498147
	5146.96	44		2692	0.0448358
	5147.29	36		2692.5	0.0390202
	5147.62	38		2693	0.0328372
	5147.94	28		2693.5	0.0267776
	5148.27	26		2694	0.0212728
	5148.6	29		2694.5	0.0166474
	5148.92	20		2695	0.0131092
	5149.25	23		2695.5	0.0107696
	5149.58	18		2696	0.00967588
	5149.9	19		2696.5	0.00983891
	5150.23	12		2697	0.0112397
	5150.56	14		2697.5	0.0138132
	5150.88	15		2698	0.0174143
	5151.21	16		2698.5	0.0217836
	5151.54	14		2699	0.0265324
	5151.86	11		2699.5	0.0311632
	5152.19	17		2700	0.0351341
	5152.52	13		2700.5	0.0379545
	5152.84	12		2701	0.0392904
	5153.17	13		2701.5	0.0390462
	5153.5	12		2702	0.0373944
	5153.82	12		2702.5	0.034742
	5154.15	11		2703	0.0316396
	5154.48	13		2703.5	0.0286586
	5154.81	11		2704	0.0262711
	5155.13	21		2704.5	0.0247647
	5155.46	31		2705	0.0242092
	5155.79	28		2705.5	0.0244793
	5156.11	24		2706	0.0253182
	5156.44	19		2706.5	0.0264224
	5156.77	18		2707	0.0275217
	5157.09	20		2707.5	0.0284377
	5157.42	25		2708	0.0291086
	5157.75	20		2708.5	0.0295833
	5158.07	27		2709	0.0299923
	5158.4	21		2709.5	0.0305074
	5158.73	17		2710	0.0313038
	5159.06	16		2710.5	0.0325288
	5159.38	20		2711	0.0342805
	5159.71	26		2711.5	0.0365925
	5160.04	23		2712	0.0394223
	5160.36	20		2712.5	0.0426418
	5160.69	16		2713	0.0460366
	5161.02	13		2713.5	0.0493162
	5161.34	10		2714	0.0521431
	5161.67	10		2714.5	0.054179
	5162	6		2715	0.055141
	5162.33	6		2715.5	0.0548558
	5162.65	8		2716	0.0532958
	5162.98	6		2716.5	0.0505856
	5163.31	17		2717	0.0469775
	5163.63	21		2717.5	0.0428043
	5163.96	18		2718	0.0384244
	5164.29	23		2718.5	0.0341762
	5164.62	18		2719	0.0303539
	5164.94	17		2719.5	0.0272037
	5165.27	17		2720	0.0249331
	5165.6	27		2720.5	0.0237176
	5165.93	24		2721	0.0236927
	5166.25	26		2721.5	0.0249268
	5166.58	16		2722	0.0273795
	5166.91	14		2722.5	0.0308624
	5167.23	10		2723	0.0350217
	5167.56	8		2723.5	0.039362
	5167.89	9		2724	0.0433169
	5168.22	11		2724.5	0.046357
	5168.54	21		2725	0.048109
	5168.87	21		2725.5	0.0484526
	5169.2	25		2726	0.0475602
	5169.53	27		2726.5	0.0458639
	5169.85	20		2727	0.0439531
	5170.18	10		2727.5	0.042427
	5170.51	8		2728	0.0417425
	5170.83	10		2728.5	0.042098
	5171.16	11		2729	0.0433884
	5171.49	12		2729.5	0.0452414
	5171.82	9		2730	0.047129
	5172.14	15		2730.5	0.0485206
	5172.47	15		2731	0.0490368
	5172.8	9		2731.5	0.0485576
	5173.13	12		2732	0.047255
	5173.45	18		2732.5	0.0455402
	5173.78	13		2733	0.0439437
	5174.11	15		2733.5	0.0429622
	5174.44	20		2734	0.0429191
	5174.76	16		2734.5	0.0438762
	5175.09	11		2735	0.0456211
	5175.42	22		2735.5	0.0477296
	5175.75	23		2736	0.0496842
	5176.07	24		2736.5	0.0510127
	5176.4	20		2737	0.0514072
	5176.73	27		2737.5	0.0507915
	5177.06	23		2738	0.049321
	5177.38	25		2738.5	0.0473201
	5177.71	23		2739	0.0451819
	5178.04	29		2739.5	0.0432626
	5178.37	16		2740	0.0418039
	5178.69	12		2740.5	0.0409013
	5179.02	11		2741	0.0405193
	5179.35	11		2741.5	0.0405402
	5179.68	7		2742	0.0408218
	5180.01	13		2742.5	0.0412432
	5180.33	19		2743	0.0417273
	5180.66	20		2743.5	0.0422393
	5180.99	23		2744	0.0427705
	5181.32	21		2744.5	0.0433229
	5181.64	22		2745	0.0439019
	5181.97	18		2745.5	0.0445223
	5182.3	28		2746	0.0452172
	5182.63	24		2746.5	0.0460459
	5182.95	23		2747	0.0470873
	5183.28	27		2747.5	0.0484251
	5183.61	22		2748	0.0501299
	5183.94	24		2748.5	0.0522577
	5184.27	24		2749	0.0548779
	5184.59	23		2749.5	0.0581358
	5184.92	24		2750	0.062331
	5185.25	21		2750.5	0.0679791
	5185.58	32		2751	0.0758092
	5185.9	22		2751.5	0.0866602
	5186.23	17		2752	0.101261
	5186.56	14		2752.5	0.119933
	5186.89	16		2753	0.142288
	5187.22	14		2753.5	0.167046
	5187.54	22		2754	0.192073
	5187.87	16		2754.5	0.214684
	5188.2	16		2755	0.232202
	5188.53	14		2755.5	0.2426
	5188.86	13		2756	0.245057
	5189.18	18		2756.5	0.240228
	5189.51	25		2757	0.230101
	5189.84	18		2757.5	0.217487
	5190.17	19		2758	0.205265
	5190.5	17		2758.5	0.195631
	5190.82	19		2759	0.189569
	5191.15	10		2759.5	0.1867
	5191.48	9		2760	0.18554
	5191.81	13		2760.5	0.184063
	5192.14	13		2761	0.180374
	5192.46	22		2761.5	0.173289
	5192.79	19		2762	0.162645
	5193.12	13		2762.5	0.149284
	5193.45	16		2763	0.134738
	5193.78	19		2763.5	0.120758
	5194.1	24		2764	0.108822
	5194.43	27		2764.5	0.0997956
	5194.76	19		2765	0.0937975
	5195.09	23		2765.5	0.0902911
	5195.42	18		2766	0.0883339
	5195.75	15		2766.5	0.0868941
	5196.07	19		2767	0.0851322
	5196.4	19		2767.5	0.0825793
	5196.73	22		2768	0.0791798
	5197.06	17		2768.5	0.07521
	5197.39	13		2769	0.0711211
	5197.71	9		2769.5	0.067366
	5198.04	6		2770	0.0642673
	5198.37	7		2770.5	0.0619569
	5198.7	14		2771	0.0603908
	5199.03	22		2771.5	0.0594169
	5199.36	18		2772	0.0588571
	5199.68	19		2772.5	0.0585709
	5200.01	23		2773	0.0584832
	5200.34	25		2773.5	0.0585757
	5200.67	27		2774	0.0588597
	5201	22		2774.5	0.0593495
	5201.33	23		2775	0.0600513
	5201.65	13		2775.5	0.0609673
	5201.98	18		2776	0.0621051
	5202.31	20		2776.5	0.0634777
	5202.64	21		2777	0.0650876
	5202.97	20		2777.5	0.0668962
	5203.3	22		2778	0.0687969
	5203.62	27		2778.5	0.0706095
	5203.95	25		2779	0.0721129
	5204.28	27		2779.5	0.0731133
	5204.61	21		2780	0.0735313
	5204.94	15		2780.5	0.0734748
	5205.27	13		2781	0.0732637
	5205.59	9		2781.5	0.0733851
	5205.92	9		2782	0.0743777
	5206.25	13		2782.5	0.0766742
	5206.58	13		2783	0.0804521
	5206.91	17		2783.5	0.08555
	5207.24	22		2784	0.0914956
	5207.57	22		2784.5	0.0976576
	5207.89	22		2785	0.10349
	5208.22	21		2785.5	0.108792
	5208.55	16		2786	0.113893
	5208.88	24		2786.5	0.119664
	5209.21	19		2787	0.127337
	5209.54	15		2787.5	0.138126
	5209.87	17		2788	0.152764
	5210.19	17		2788.5	0.171093
	5210.52	11		2789	0.191844
	5210.85	18		2789.5	0.212722
	5211.18	24		2790	0.230802
	5211.51	26		2790.5	0.243151
	5211.84	30		2791	0.247514
	5212.17	32		2791.5	0.242851
	5212.49	37		2792	0.229583
	5212.82	33		2792.5	0.209466
	5213.15	26		2793	0.185151
	5213.48	23		2793.5	0.159573
	5213.81	17		2794	0.135347
	5214.14	20		2794.5	0.11433
	5214.47	27		2795	0.0974407
	5214.8	25		2795.5	0.0847185
	5215.12	23		2796	0.0755775
	5215.45	30		2796.5	0.0691282
	5215.78	28		2797	0.0644756
	5216.11	26		2797.5	0.0609185
	5216.44	29		2798	0.0580247
	5216.77	31		2798.5	0.0555971
	5217.1	22		2799	0.0535767
	5217.43	22		2799.5	0.0519344
	5217.76	27		2800	0.0505981
	5218.08	31		2800.5	0.0494349
	5218.41	27		2801	0.048284
	5218.74	24		2801.5	0.0470189
	5219.07	22		2802	0.0456034
	5219.4	28		2802.5	0.0441189
	5219.73	22		2803	0.0427526
	5220.06	18		2803.5	0.0417507
	5220.39	20		2804	0.0413573
	5220.72	25		2804.5	0.0417578
	5221.04	23		2805	0.0430429
	5221.37	24		2805.5	0.0451982
	5221.7	15		2806	0.0481106
	5222.03	17		2806.5	0.0515855
	5222.36	16		2807	0.0553627
	5222.69	31		2807.5	0.059132
	5223.02	34		2808	0.0625529
	5223.35	28		2808.5	0.0652862
	5223.68	28		2809	0.0670426
	5224.01	28		2809.5	0.0676442
	5224.33	28		2810	0.0670859
	5224.66	32		2810.5	0.065576
	5224.99	22		2811	0.0635366
	5225.32	22		2811.5	0.0615499
	5225.65	20		2812	0.0602507
	5225.98	19		2812.5	0.0601832
	5226.31	20		2813	0.0616552
	5226.64	20		2813.5	0.0646287
	5226.97	16		2814	0.0686892
	5227.3	20		2814.5	0.0731128
	5227.63	23		2815	0.0770275
	5227.95	22		2815.5	0.0796294
	5228.28	13		2816	0.0803966
	5228.61	20		2816.5	0.0792328
	5228.94	22		2817	0.0764958
	5229.27	21		2817.5	0.0728983
	5229.6	18		2818	0.0693088
	5229.93	21		2818.5	0.0665126
	5230.26	26		2819	0.0650047
	5230.59	27		2819.5	0.0648742
	5230.92	22		2820	0.0658078
	5231.25	19		2820.5	0.0672063
	5231.58	27		2821	0.0683706
	5231.91	22		2821.5	0.0686992
	5232.24	19		2822	0.0678381
	5232.56	20		2822.5	0.0657452
	5232.89	17		2823	0.06266
	5233.22	29		2823.5	0.0590012
	5233.55	38		2824	0.0552333
	5233.88	32		2824.5	0.0517477
	5234.21	29		2825	0.0487935
	5234.54	42		2825.5	0.046469
	5234.87	57		2826	0.044763
	5235.2	65		2826.5	0.0436198
	5235.53	55		2827	0.0429967
	5235.86	52		2827.5	0.0428929
	5236.19	59		2828	0.0433423
	5236.52	53		2828.5	0.0443791
	5236.85	53		2829	0.0459962
	5237.18	56		2829.5	0.0481164
	5237.51	63		2830	0.0505895
	5237.84	56		2830.5	0.0532171
	5238.16	46		2831	0.0557945
	5238.49	38		2831.5	0.058154
	5238.82	37		2832	0.0601929
	5239.15	30		2832.5	0.0618758
	5239.48	28		2833	0.0632148
	5239.81	34		2833.5	0.0642361
	5240.14	31		2834	0.0649511
	5240.47	30		2834.5	0.0653458
	5240.8	28		2835	0.0653963
	5241.13	33		2835.5	0.0651023
	5241.46	32		2836	0.0645251
	5241.79	30		2836.5	0.0638071
	5242.12	24		2837	0.0631605
	5242.45	29		2837.5	0.062821
	5242.78	22		2838	0.0629812
	5243.11	23		2838.5	0.0637267
	5243.44	24		2839	0.0650007
	5243.77	17		2839.5	0.0666112
	5244.1	21		2840	0.0682811
	5244.43	21		2840.5	0.0697227
	5244.76	17		2841	0.0707094
	5245.09	13		2841.5	0.0711209
	5245.42	10		2842	0.0709467
	5245.75	10		2842.5	0.0702525
	5246.08	13		2843	0.0691269
	5246.41	16		2843.5	0.0676348
	5246.74	16		2844	0.0657965
	5247.06	11		2844.5	0.0636048
	5247.39	12		2845	0.0610701
	5247.72	11		2845.5	0.0582748
	5248.05	18		2846	0.0554102
	5248.38	16		2846.5	0.0527757
	5248.71	20		2847	0.0507309
	5249.04	19		2847.5	0.0496115
	5249.37	18		2848	0.0496305
	5249.7	25		2848.5	0.0507981
	5250.03	25		2849	0.0528871
	5250.36	28		2849.5	0.0554621
	5250.69	20		2850	0.0579708
	5251.02	26		2850.5	0.0598768
	5251.35	28		2851	0.0607982
	5251.68	24		2851.5	0.060613
	5252.01	18		2852	0.0594982
	5252.34	20		2852.5	0.0578873
	5252.67	22		2853	0.0563557
	5253	35		2853.5	0.0554641
	5253.33	29		2854	0.0556034
	5253.66	26		2854.5	0.0568835
	5253.99	23		2855	0.0590992
	5254.32	23		2855.5	0.0617813
	5254.65	23		2856	0.0643181
	5254.98	21		2856.5	0.0661136
	5255.31	14		2857	0.0667375
	5255.64	13		2857.5	0.0660253
	5255.97	17		2858	0.0641047
	5256.3	16		2858.5	0.0613432
	5256.63	23		2859	0.0582406
	5256.96	22		2859.5	0.0552999
	5257.29	17		2860	0.0529129
	5257.62	15		2860.5	0.0512908
	5257.95	17		2861	0.0504457
	5258.28	16		2861.5	0.0502216
	5258.61	14		2862	0.0503543
	5258.94	19		2862.5	0.0505432
	5259.27	23		2863	0.0505179
	5259.6	27		2863.5	0.0500901
	5259.93	20		2864	0.0491849
	5260.26	16		2864.5	0.0478507
	5260.59	16		2865	0.0462481
	5260.92	15		2865.5	0.0446209
	5261.25	19		2866	0.0432525
	5261.59	13		2866.5	0.0424129
	5261.92	16		2867	0.0423045
	5262.25	12		2867.5	0.0430135
	5262.58	27		2868	0.0444783
	5262.91	21		2868.5	0.0464816
	5263.24	24		2869	0.0486762
	5263.57	28		2869.5	0.0506412
	5263.9	26		2870	0.0519645
	5264.23	34		2870.5	0.0523318
	5264.56	35		2871	0.0516008
	5264.89	40		2871.5	0.04984
	5265.22	42		2872	0.0473163
	5265.55	47		2872.5	0.0444343
	5265.88	57		2873	0.0416421
	5266.21	59		2873.5	0.03933
	5266.54	57		2874	0.0377514
	5266.87	68		2874.5	0.0369856
	5267.2	75		2875	0.0369514
	5267.53	75		2875.5	0.0374619
	5267.86	100		2876	0.0383011
	5268.19	91		2876.5	0.0392961
	5268.52	87		2877	0.0403624
	5268.85	89		2877.5	0.0415109
	5269.18	90		2878	0.0428146
	5269.51	80		2878.5	0.044351
	5269.84	67		2879	0.0461425
	5270.17	67		2879.5	0.048121
	5270.51	60		2880	0.0501338
	5270.84	51		2880.5	0.0519926
	5271.17	51		2881	0.0535492
	5271.5	49		2881.5	0.0547665
	5271.83	40		2882	0.0557512
	5272.16	37		2882.5	0.0567294
	5272.49	36		2883	0.057965
	5272.82	31		2883.5	0.0596505
	5273.15	28		2884	0.0618099
	5273.48	26		2884.5	0.0642563
	5273.81	20		2885	0.0666247
	5274.14	15		2885.5	0.0684762
	5274.47	13		2886	0.0694375
	5274.8	10		2886.5	0.0693318
	5275.13	20		2887	0.068252
	5275.46	23		2887.5	0.066553
	5275.79	28		2888	0.0647624
	5276.13	17		2888.5	0.063438
	5276.46	25		2889	0.0630148
	5276.79	17		2889.5	0.0636888
	5277.12	20		2890	0.0653682
	5277.45	21		2890.5	0.0677039
	5277.78	20		2891	0.0701872
	5278.11	23		2891.5	0.0722831
	5278.44	18		2892	0.073562
	5278.77	17		2892.5	0.0737953
	5279.1	32		2893	0.0729936
	5279.43	33		2893.5	0.0713853
	5279.76	40		2894	0.0693491
	5280.09	48		2894.5	0.0673217
	5280.43	47		2895	0.0657067
	5280.76	42		2895.5	0.0648028
	5281.09	38		2896	0.064758
	5281.42	29		2896.5	0.0655525
	5281.75	27		2897	0.0670063
	5282.08	27		2897.5	0.068808
	5282.41	32		2898	0.0705633
	5282.74	26		2898.5	0.0718605
	5283.07	21		2899	0.072348
	5283.4	21		2899.5	0.0718109
	5283.73	19		2900	0.0702303
	5284.07	24		2900.5	0.067807
	5284.4	25		2901	0.0649362
	5284.73	26		2901.5	0.0621321
	5285.06	30		2902	0.0599138
	5285.39	33		2902.5	0.0586774
	5285.72	34		2903	0.0585879
	5286.05	25		2903.5	0.0595215
	5286.38	25		2904	0.06108
	5286.71	22		2904.5	0.0626798
	5287.04	24		2905	0.0636963
	5287.38	20		2905.5	0.0636259
	5287.71	19		2906	0.0622206
	5288.04	21		2906.5	0.0595557
	5288.37	21		2907	0.0560102
	5288.7	31		2907.5	0.0521669
	5289.03	29		2908	0.0486595
	5289.36	35		2908.5	0.046013
	5289.69	60		2909	0.0445192
	5290.02	68		2909.5	0.0441824
	5290.36	79		2910	0.0447446
	5290.69	100		2910.5	0.0457804
	5291.02	105		2911	0.0468286
	5291.35	138		2911.5	0.0475234
	5291.68	172		2912	0.0476832
	5292.01	202		2912.5	0.0473376
	5292.34	203		2913	0.0466859
	5292.67	219		2913.5	0.0460077
	5293	221		2914	0.045559
	5293.34	234		2914.5	0.0454884
	5293.67	247		2915	0.0458011
	5294	235		2915.5	0.0463793
	5294.33	228		2916	0.0470456
	5294.66	216		2916.5	0.0476433
	5294.99	182		2917	0.048102
	5295.32	153		2917.5	0.0484634
	5295.65	131		2918	0.0488596
	5295.99	122		2918.5	0.0494523
	5296.32	105		2919	0.0503584
	5296.65	82		2919.5	0.0515905
	5296.98	73		2920	0.0530352
	5297.31	76		2920.5	0.0544749
	5297.64	66		2921	0.0556449
	5297.97	67		2921.5	0.056304
	5298.31	58		2922	0.0562942
	5298.64	59		2922.5	0.0555719
	5298.97	51		2923	0.0542061
	5299.3	42		2923.5	0.0523489
	5299.63	33		2924	0.050193
	5299.96	28		2924.5	0.0479298
	5300.29	25		2925	0.0457205
	5300.63	20		2925.5	0.0436824
	5300.96	14		2926	0.0418894
	5301.29	15		2926.5	0.0403818
	5301.62	21		2927	0.0391769
	5301.95	17		2927.5	0.0382803
	5302.28	13		2928	0.0376951
	5302.61	16		2928.5	0.0374321
	5302.95	9		2929	0.0375219
	5303.28	20		2929.5	0.0380297
	5303.61	27		2930	0.0390649
	5303.94	24		2930.5	0.0407795
	5304.27	25		2931	0.0433454
	5304.6	33		2931.5	0.0469068
	5304.94	26		2932	0.051514
	5305.27	28		2932.5	0.057054
	5305.6	24		2933	0.0632026
	5305.93	18		2933.5	0.0694213
	5306.26	19		2934	0.0750143
	5306.59	24		2934.5	0.0792425
	5306.92	27		2935	0.0814709
	5307.26	30		2935.5	0.0813115
	5307.59	29		2936	0.0787206
	5307.92	32		2936.5	0.074019
	5308.25	31		2937	0.0678292
	5308.58	22		2937.5	0.0609435
	5308.92	21		2938	0.0541601
	5309.25	25		2938.5	0.0481289
	5309.58	24		2939	0.0432455
	5309.91	29		2939.5	0.0396137
	5310.24	30		2940	0.0370796
	5310.57	46		2940.5	0.0353194
	5310.91	41		2941	0.0339528
	5311.24	43		2941.5	0.0326508
	5311.57	34		2942	0.0312102
	5311.9	31		2942.5	0.0295821
	5312.23	24		2943	0.0278535
	5312.56	31		2943.5	0.0261948
	5312.9	25		2944	0.0247939
	5313.23	22		2944.5	0.0237947
	5313.56	19		2945	0.0232594
	5313.89	24		2945.5	0.0231577
	5314.22	22		2946	0.0233844
	5314.56	28		2946.5	0.0237962
	5314.89	24		2947	0.0242548
	5315.22	27		2947.5	0.0246662
	5315.55	24		2948	0.0250029
	5315.88	20		2948.5	0.0253077
	5316.22	20		2949	0.0256768
	5316.55	24		2949.5	0.0262308
	5316.88	20		2950	0.027079
	5317.21	16		2950.5	0.0282905
	5317.54	18		2951	0.0298737
	5317.88	18		2951.5	0.0317719
	5318.21	23		2952	0.0338701
	5318.54	25		2952.5	0.0360122
	5318.87	17		2953	0.0380228
	5319.2	14		2953.5	0.039731
	5319.54	13		2954	0.0409924
	5319.87	27		2954.5	0.0417079
	5320.2	26		2955	0.0418389
	5320.53	24		2955.5	0.0414142
	5320.86	22		2956	0.0405294
	5321.2	22		2956.5	0.0393358
	5321.53	29		2957	0.0380193
	5321.86	36		2957.5	0.0367727
	5322.19	32		2958	0.0357681
	5322.52	36		2958.5	0.0351331
	5322.86	37		2959	0.0349397
	5323.19	51		2959.5	0.0352063
	5323.52	61		2960	0.0359108
	5323.85	63		2960.5	0.0370109
	5324.19	72		2961	0.0384602
	5324.52	111		2961.5	0.0402157
	5324.85	119		2962	0.0422301
	5325.18	139		2962.5	0.0444335
	5325.51	153		2963	0.0467137
	5325.85	179		2963.5	0.0489082
	5326.18	184		2964	0.0508202
	5326.51	177		2964.5	0.0522594
	5326.84	183		2965	0.0531005
	5327.18	187		2965.5	0.0533353
	5327.51	186		2966	0.0530979
	5327.84	167		2966.5	0.0526438
	5328.17	165		2967	0.0522841
	5328.5	152		2967.5	0.0522913
	5328.84	135		2968	0.0528079
	5329.17	114		2968.5	0.0537889
	5329.5	95		2969	0.0550023
	5329.83	83		2969.5	0.0560896
	5330.17	78		2970	0.0566705
	5330.5	73		2970.5	0.0564615
	5330.83	68		2971	0.055372
	5331.16	66		2971.5	0.0535501
	5331.5	54		2972	0.0513626
	5331.83	52		2972.5	0.0493133
	5332.16	53		2973	0.0479209
	5332.49	49		2973.5	0.0475854
	5332.83	55		2974	0.0484804
	5333.16	58		2974.5	0.050497
	5333.49	46		2975	0.0532573
	5333.82	50		2975.5	0.0561954
	5334.16	45		2976	0.0586872
	5334.49	42		2976.5	0.0601959
	5334.82	39		2977	0.0603967
	5335.15	38		2977.5	0.059248
	5335.49	39		2978	0.0569912
	5335.82	31		2978.5	0.0540824
	5336.15	33		2979	0.0510769
	5336.48	25		2979.5	0.0484998
	5336.82	33		2980	0.0467351
	5337.15	32		2980.5	0.0459593
	5337.48	27		2981	0.0461291
	5337.81	26		2981.5	0.0470186
	5338.15	22		2982	0.0482886
	5338.48	18		2982.5	0.0495686
	5338.81	22		2983	0.0505303
	5339.14	20		2983.5	0.0509411
	5339.48	25		2984	0.0506898
	5339.81	25		2984.5	0.0497884
	5340.14	29		2985	0.0483542
	5340.48	22		2985.5	0.0465799
	5340.81	23		2986	0.0446979
	5341.14	23		2986.5	0.0429417
	5341.47	25		2987	0.041508
	5341.81	37		2987.5	0.0405235
	5342.14	37		2988	0.0400223
	5342.47	33		2988.5	0.0399411
	5342.8	39		2989	0.0401371
	5343.14	35		2989.5	0.0404288
	5343.47	36		2990	0.0406516
	5343.8	37		2990.5	0.0407139
	5344.14	28		2991	0.0406366
	5344.47	27		2991.5	0.0405622
	5344.8	21		2992	0.0407268
	5345.13	23		2992.5	0.0414002
	5345.47	32		2993	0.0428096
	5345.8	36		2993.5	0.045067
	5346.13	34		2994	0.0481202
	5346.47	39		2994.5	0.0517404
	5346.8	25		2995	0.0555512
	5347.13	24		2995.5	0.0590948
	5347.46	29		2996	0.0619194
	5347.8	29		2996.5	0.0636712
	5348.13	25		2997	0.0641684
	5348.46	27		2997.5	0.0634395
	5348.8	21		2998	0.0617164
[truncated: 51,444 more rows]

## Sheet: Supplementary Figure 3a
Supplementary Figure 3a
	human AA fibril reconstruction			murine AA fibril reconstruction
	Resolution (1/A)	Correlation Coefficient		Resolution (1/A)	Correlation Coefficient
	0.001001	1		0.001001	1
	0.003561	1		0.00352734	1
	0.007123	0.999999		0.00705467	0.999998
	0.010684	0.999994		0.010582	0.999989
	0.014245	0.999984		0.0141093	0.999945
	0.017806	0.999967		0.0176367	0.999771
	0.021368	0.999931		0.021164	0.999748
	0.024929	0.999818		0.0246914	0.999738
	0.02849	0.999612		0.0282187	0.999664
	0.032051	0.999687		0.031746	0.999153
	0.035613	0.999819		0.0352734	0.99844
	0.039174	0.999847		0.0388007	0.99881
	0.042735	0.999668		0.042328	0.99845
	0.046296	0.999351		0.0458554	0.997491
	0.049858	0.999309		0.0493827	0.996824
	0.053419	0.99902		0.0529101	0.995028
	0.05698	0.999119		0.0564374	0.991813
	0.060541	0.999539		0.0599647	0.99484
	0.064103	0.999527		0.0634921	0.995397
	0.067664	0.999509		0.0670194	0.99338
	0.071225	0.99963		0.0705467	0.994826
	0.074786	0.99941		0.0740741	0.992408
	0.078348	0.999056		0.0776014	0.991213
	0.081909	0.999283		0.0811287	0.994446
	0.08547	0.999338		0.0846561	0.99558
	0.089031	0.999308		0.0881834	0.994567
	0.092593	0.999281		0.0917108	0.993983
	0.096154	0.999072		0.0952381	0.994924
	0.099715	0.998994		0.0987654	0.993401
	0.103276	0.99881		0.102293	0.991617
	0.106838	0.998701		0.10582	0.990399
	0.110399	0.998871		0.109347	0.982853
	0.11396	0.998652		0.112875	0.980433
	0.117521	0.997616		0.116402	0.982331
	0.121083	0.996535		0.119929	0.979919
	0.124644	0.996438		0.123457	0.9853
	0.128205	0.996186		0.126984	0.988368
	0.131766	0.995982		0.130511	0.98758
	0.135328	0.995933		0.134039	0.982631
	0.138889	0.996833		0.137566	0.978861
	0.14245	0.997668		0.141093	0.972948
	0.146011	0.997788		0.144621	0.968624
	0.149573	0.996768		0.148148	0.965566
	0.153134	0.99567		0.151675	0.975111
	0.156695	0.99578		0.155203	0.981332
	0.160256	0.996217		0.15873	0.978951
	0.163818	0.996835		0.162257	0.970451
	0.167379	0.997312		0.165785	0.956154
	0.17094	0.997156		0.169312	0.950901
	0.174501	0.996823		0.17284	0.961596
	0.178063	0.996566		0.176367	0.957389
	0.181624	0.996299		0.179894	0.964261
	0.185185	0.996007		0.183422	0.955919
	0.188746	0.996507		0.186949	0.96178
	0.192308	0.997249		0.190476	0.965679
	0.195869	0.997891		0.194004	0.950102
	0.19943	0.998077		0.197531	0.96969
	0.202991	0.997979		0.201058	0.989217
	0.206553	0.997985		0.204586	0.993188
	0.210114	0.998133		0.208113	0.993006
	0.213675	0.998163		0.21164	0.991478
	0.217236	0.997956		0.215168	0.988132
	0.220798	0.99753		0.218695	0.978118
	0.224359	0.996954		0.222222	0.968609
	0.22792	0.996334		0.22575	0.959581
	0.231481	0.995256		0.229277	0.947748
	0.235043	0.994057		0.232804	0.946547
	0.238604	0.993099		0.236332	0.945732
	0.242165	0.991784		0.239859	0.938641
	0.245727	0.990438		0.243386	0.929812
	0.249288	0.989326		0.246914	0.918653
	0.252849	0.988159		0.250441	0.89809
	0.25641	0.987018		0.253968	0.882846
	0.259972	0.985428		0.257496	0.877593
	0.263533	0.984634		0.261023	0.866733
	0.267094	0.983069		0.26455	0.845121
	0.270655	0.981724		0.268078	0.818191
	0.274217	0.979314		0.271605	0.774731
	0.277778	0.975185		0.275132	0.732714
	0.281339	0.970201		0.27866	0.695014
	0.2849	0.959497		0.282187	0.658544
	0.288462	0.948977		0.285714	0.623263
	0.292023	0.939838		0.289242	0.558951
	0.295584	0.929404		0.292769	0.521885
	0.299145	0.920428		0.296296	0.47169
	0.302707	0.907932		0.299824	0.430256
	0.306268	0.88801		0.303351	0.383696
	0.309829	0.861687		0.306878	0.35212
	0.31339	0.844732		0.310406	0.319921
	0.316952	0.832892		0.313933	0.311928
	0.320513	0.808961		0.31746	0.273684
	0.324074	0.771836		0.320988	0.216578
	0.327635	0.742585		0.324515	0.175988
	0.331197	0.721846		0.328042	0.150158
	0.334758	0.663497		0.33157	0.124848
	0.338319	0.594054		0.335097	0.122789
	0.34188	0.541681		0.338624	0.0700661
	0.345442	0.490382		0.342152	0.0209556
	0.349003	0.42799		0.345679	-0.0023857
	0.352564	0.367677		0.349206	-0.0126216
	0.356125	0.293694		0.352734	0.0253678
	0.359687	0.261899		0.356261	0.0200308
	0.363248	0.228454		0.359788	0.00130906
	0.366809	0.191328		0.363316	-0.0144507
	0.37037	0.172587		0.366843	-0.0317395
	0.373932	0.155425		0.37037	-0.0481148
	0.377493	0.12856
	0.381054	0.105468
	0.384615	0.079349
	0.388177	0.038569
	0.391738	0.059283
	0.395299	0.082897
	0.39886	0.073096
	0.402422	0.061956
	0.405983	0.037887
	0.409544	-0.000937037
	0.413105	-0.029373
	0.416667	-0.035983
	0.420228	-0.024264
	0.423789	-0.015356
	0.42735	-0.00664
	0.430912	-0.026248
	0.434473	-0.014449
	0.438034	0.01011
	0.441595	0.004431
	0.445157	0.006894
	0.448718	0.01463
	0.452279	0.009678
	0.45584	0.004057
	0.459402	0.008829
	0.462963	0.02953
	0.466524	0.051548
	0.470085	0.054532
	0.473647	0.02702
	0.477208	-0.016858
	0.480769	-0.040376

## Sheet: morphological measurements
morphological measurements
	murine AA fibrils			human AA fibrils
	cross over distance (nm)	width (nm)		cross over distance (nm)	width (nm)
	78.7	11.7		55.5	7.1
	75.6	11.7		54.8	7.8
	73	12.5		54.9	8.8
	77.7	11.4		56.7	8.5
	73	12.1		54.7	7.6
	75.8	12.7		55.7	8
	73.2	11.9		56.8	7.3
	76.3	11.8		54.1	7.9
	74.6	11.8		53.4	8.1
	75.5	12		54.3	7.5
	74.7	11.9		56.4	7.8
	75.9	12.3		55.8	7.8
	73.5	12.6		56.6	8.3
	74.9	11.4		57.6	8.3
	75.8	11.2		55.9	8.3
	75	12.6		54.2	8.5
	75.6	12.3		55.2	8.1
	75.7	11.4		56.9	7.1
	75.3	11.7		55.3	8.3
	73.1	11.6		51.3	8.9
	72.4	12.1		54.2	8.2
	75.4	12.4		55.7	7.3
	74.6	12.1		54.5	8.8
	75.8	12.4		55	7.6
	76.7	11.7		54.7	7.8
	75.8	11.1		57	7.6
	76	11.7		57.7	8.3
	76.7	12.1		56.4	7.5
	75.8	11.7		53.3	7.3
	76	12.1		55.6	8.2
	77.5	11.7		56.9	7.6
	76.4	11.2		53.7	7.5
	75.4	11.2		56.1	8.1
	77.1	11.5		56.4	7.5
	74.9	11		54.2	8.6
	76.9	12		54.2	8
	75.3	11		55.8	8.3
	75.4	10.5		53.2	9.4
	74.3	12.2		54	7.7
	76.6	12.6		54.2	7.8
	74.6	12.3		56.262	7.961
	77.2	11.9		56.023	9.013
	73	11.6		53.647	8.847
	76	11.5		55.392	7.456
	75.7	11.9		55.349	8.423
	76.5	11.2		54.419	7.964
	75.7	11.2		54.805	7.948
	76.1	11		55.008	7.386
	75.8	12.1		56.673	7.304
	74.9	12.1		56.098	8.157
	75.8	12.4		54.671	7.948
	74.9	12		53.899	8.112
	75	11.1		54.777	7.83
	76.8	11.1		52.543	8.155
	75.8	12.3		55.76	8.467
	75.3	11.6		54.953	7.849
	76.9	11.9		52.936	7.707
	76.6	12.4		56.825	7.92
	76.4	11.5		56.371	8.961
	75.9	11.3		51.208	7.327
	75.8	12.1		53.258	7.961
	77.3	11.7		56.469	8.746
	75.6	11.9		55.828	7.975
	76.1	11.3		56.907	7.5
	75.8	11.7		54.931	7.841
	75.8	11.6		52.907	8.886
	76.9	11.9		54.742	7.808
	75.3	11.9		57.003	8.173
	79.4	12		56.387	8.25
	75.1	12.1		55.915	8.416
	76.6	11.5		56.433	8.49
	76.4	11.6		54.513	7.617
	76.4	12		54.538	8.077
	75.6	11		56.077	7.537
	75.5	11.3		52.09	8.778
	76.6	11.8		55.002	8.611
	76.2	12.5		53.331	8.385
	72.6	11.6		56.704	8.157
	76.2	11.9		51.653	7.92
	76.9	12.2		55.396	7.854
	76	11.9		56.285	7.785
	76.3	11.3		57.255	9.015
	76.5	12		59.1	9.112
	76.9	11.7		53.334	8.147
	76.4	12.7		52.437	8.411
	76.8	10.8		52.988	8.387
	77.1	11.3		57.81	7.47
	73.3	11.8		55.267	9.307
	73.7	11.8		52.891	8.568
	74.8	12.7		55.134	8.531
	75.5	12.1		57.409	7.324
	73.7	11.8		58.71	7.406
	78.6	12.2		51.406	8.608
	73.3	12.1		55.496	8.779
	76.1	11.5		56.906	9.006
	74.7	11.4		58.054	7.898
	75.7	11.5		56.399	8.428
	77.7	10.9		55.903	8.397
	75.8	12.2		53.063	7.695
	75.9	10.8		57.703	7.914
